# Supplementary material for: Cotton CC-NBS-LRR Gene GbCNL130 Confers Resistance to Verticillium Wilt Across Different Species
Source: Front Plant Sci. 2021 Sep 8;12:695691. doi: 10.3389/fpls.2021.695691 (PMC8456104; doi:10.3389/fpls.2021.695691)
Supplement: Supplementary file 2 [file Data_Sheet_2.xlsx]

## Sheet: Table S1
	Primer name	Primer sequence (5′-3′)	Purpose
	GbCNL119-q-F	ACTCACCTCTCGGAACAA	RT-qPCR for GbCNL119 gene
	GbCNL119-q-R	AGATACCTTCAGCCATTCAG	RT-qPCR for GbCNL119 gene
	GbCNL120-q-F	AGTCACCTCTCGGAACAA	RT-qPCR for GbCNL120 gene
	GbCNL120-q-R	ATACCTTCAGCCATTCAGTT	RT-qPCR for GbCNL120 gene
	GbCNL121-q-F	ACTCACCTCTCGGAACAA	RT-qPCR for GbCNL121 gene
	GbCNL121-q-R	AGATACCTTCAGCCATTCAG	RT-qPCR for GbCNL121 gene
	GbCNL122-q-F	CAAGAAGAAGGAGAGGAAGG	RT-qPCR for GbCNL122 gene
	GbCNL122-q-R	GGATAACTGGCACGCATT	RT-qPCR for GbCNL122 gene
	GbCNL123-q-F	GAGGAGTGGAAGGTGAGT	RT-qPCR for GbCNL123 gene
	GbCNL123-q-R	CGCAGTCTTGGAATATGATAG	RT-qPCR for GbCNL123 gene
	GbCNL124-q-F	GCTACCATCATCTTCCTTCA	RT-qPCR for GbCNL124 gene
	GbCNL124-q-R	CCTTCTGCTCTCCATAACAA	RT-qPCR for GbCNL124 gene
	GbCNL125-q-F	GCCTTCTCTTCAGCGATT	RT-qPCR for GbCNL125 gene
	GbCNL125-q-R	TTCTCCTCCTTCCTCCAAT	RT-qPCR for GbCNL125 gene
	GbCNL126-q-F	GCCTTCTCTTCAGCGATT	RT-qPCR for GbCNL126 gene
	GbCNL126-q-R	CCTCCTTCCTCCTCCAAT	RT-qPCR for GbCNL126 gene
	GbCNL127-q-F	CTACCATCATCTTCCGTCATA	RT-qPCR for GbCNL127 gene
	GbCNL127-q-R	CCTTCTGCTCTCCATAACAA	RT-qPCR for GbCNL127 gene
	GbCNL128-q-F	ATGAGACTTGAGAGGTGTTC	RT-qPCR for GbCNL128 gene
	GbCNL128-q-R	CAGATGTTGAAGCCGATTG	RT-qPCR for GbCNL128 gene
	GbCNL129-q-F	CTACCATCATCTTCCGTCATA	RT-qPCR for GbCNL129 gene
	GbCNL129-q-R	CCTTCTGCTCTCCATAACAA	RT-qPCR for GbCNL129 gene
	GbCNL130-q-F	CCTACCAACCTCACATCAC	RT-qPCR for GbCNL130 gene
	GbCNL130-q-R	CATCATTCCTATCGCTTCTTC	RT-qPCR for GbCNL130 gene
	GbCNL131-q-F	GAAGAAGCGATAGGAATGATG	RT-qPCR for GbCNL131 gene
	GbCNL131-q-R	GGAGGTGAGGTGTTGTAAG	RT-qPCR for GbCNL131 gene
	GbCNL132-q-F	CCAACCTCACATCACTTCA	RT-qPCR for GbCNL132 gene
	GbCNL132-q-R	CATCATTCCTATCGCTTCTTC	RT-qPCR for GbCNL132 gene
	GbCNL133-q-F	AAGCACCGTCTCTACAATC	RT-qPCR for GbCNL133 gene
	GbCNL133-q-R	CAAGTCGTCAGCATCGTA	RT-qPCR for GbCNL133 gene
	GbCNL134-q-F	CACCGTCTCCACAATCAA	RT-qPCR for GbCNL134 gene
	GbCNL134-q-R	CAAGTCGTCCGCATCATA	RT-qPCR for GbCNL134 gene
	GbCNL130-T-F	CTACCATCATCTTCCGTCAT	Identify T3 homozygous transgenic plants
	GbCNL130-T-R	CAACAACAGCCTTCCAATC	Identify T3 homozygous transgenic plants
	ICS1-F	TAATCTGGTTAGCGTTGCTGGTATCG	RT-qPCR for ICS1 gene
	ICS1-R	CCTTCTGATGGATCTCCAATCGTCAT	RT-qPCR for ICS1 gene
	EDS1-F	ACAGAGAAGAGATTGGTTGCAGTGAA	RT-qPCR for EDS1 gene
	EDS1-R	ATTCTTGTTCATCGCTGGCTTGAGA	RT-qPCR for EDS1 gene
	EDS5-F	GTGGCCGTTTATCCTTGTTG	RT-qPCR for EDS5 gene
	EDS5-R	AATGATCGTTGCTGCAGCTA	RT-qPCR for EDS5 gene
	SAG101-F	CATTCCTCTGCTCCGAGAAC	RT-qPCR for SAG101 gene
	SAG101-R	CGTTTTAACGTCGGTTCGAT	RT-qPCR for SAG101 gene
	PAD4-F	GGTTCTGTTCGTCTGATGTTT	RT-qPCR for PAD4 gene
	PAD4-R	GTTCCTCGGTGTTTTGAGTT	RT-qPCR for PAD4 gene
	WRKY70-F	TGAGCTCGAACCCAAGATGTTCAG	RT-qPCR for WRKY70 gene
	WRKY70-R	TGCTCTTGGGAGTTTCTGCGTTG	RT-qPCR for WRKY70 gene
	SARD1-F	GGAATGTCTGATAGAAAGTGGGAAGT	RT-qPCR for SARD1 gene
	SARD1-R	ACGTAGGGCTGGTTGAGGGA	RT-qPCR for SARD1 gene
	SNC1-F	GAATCGAATGTCTCTATCTGC	RT-qPCR for SNC1 gene
	SNC1-R	CTGTAAAGTCGGCGAGCTCA	RT-qPCR for SNC1 gene
	NDR1-F	CTTTTCTTATGGCTTAGTCTCCGTG	RT-qPCR for NDR1 gene
	NDR1-R	ATCTTGGTCGTGTTGATGGTGG	RT-qPCR for NDR1 gene
	PBS3-F	ACACCAGCCCTGATGAAGTC	RT-qPCR for PBS3 gene
	PBS3-R	CCCAAGTCTGTGACCCAGTT	RT-qPCR for PBS3 gene
	CBP60g-F	GTTCTCGTCTTCTCGGGTCG	RT-qPCR for CBP60g gene
	CBP60g-R	CATCACCGTTAGGTCTCCAGT	RT-qPCR for CBP60g gene
	ACD6-F	ATCACTGCAATTGCCCATG	RT-qPCR for ACD6 gene
	ACD6-R	ACACGCCACACAACCAAAA	RT-qPCR for ACD6 gene
	SFD1-F	TGCAACCTGCATGCTTAGAC	RT-qPCR for SFD1 gene
	SFD1-R	CCTTAGTCGGGGTCAGTTCA	RT-qPCR for SFD1 gene
	SABP2-F	GTTTTAGTACATGGTGCATGCCATGG	RT-qPCR for SABP2 gene
	SABP2-R	CAATGTTGTCAATTTGCCATCGCTGG	RT-qPCR for SABP2 gene
	ALD1-F	ACTTGGTGGCAGCACAAAAC	RT-qPCR for ALD1 gene
	ALD1-R	ATCACCAGTCCCAAGGCTTATC	RT-qPCR for ALD1 gene
	MYB30-F	GGTGAGGCCTCCTTGTTGT	RT-qPCR for MYB30 gene
	MYB30-R	TGAGTCTTCGGCGAGTTTTT	RT-qPCR for MYB30 gene
	TGA2-F	CACCGTACAGAAAAGTGGTGA	RT-qPCR for TGA2 gene
	TGA2-R	TGAATTACCACAACCATGTAG	RT-qPCR for TGA2 gene
	bZIP10-F	GAATTCATGAACAGTATCTTCTCCATTG	RT-qPCR for bZIP10 gene
	bZIP10-R	CCATGGTTACCATGCTGAATCGTTCTGA	RT-qPCR for bZIP10 gene
	SID2-F	TCTCAATTGGCAGGGAGACT	RT-qPCR for SID2 gene
	SID2-R	CTCCTTAATCAAAAGCCTTGCT	RT-qPCR for SID2 gene
	NPR1-F	GAGACTCTTGCCTCTTAGTGTAATTT	RT-qPCR for NPR1 gene
	NPR1-R	GCACACCTGCAGCAATAATAC	RT-qPCR for NPR1 gene
	PR1-F	GTGCCAAAGTGAGGTGTAACAA	RT-qPCR for PR1 gene
	PR1-R	CGTGTGTATGCATGATCACATC	RT-qPCR for PR1 gene
	PR5-F	CGGAAACGGTAGATGTGTAAC	RT-qPCR for PR5 gene
	PR5-R	GTTGAGGTCAGAGACACAGCC	RT-qPCR for PR5 gene
	LOX2-F	GCATCCTCATTTCCGCTACACCA	RT-qPCR for LOX2 gene
	LOX2-R	TCCGCACTTCACTCCACCATCCT	RT-qPCR for LOX2 gene
	AOS-F	CATCAAGTTCATAACCGATTAG	RT-qPCR for AOS gene
	AOS-R	CTCCGTCTCCGGTCCATTCGAC	RT-qPCR for AOS gene
	AOC1-F	CACCACTCGCCACTGTTTCG	RT-qPCR for AOC1 gene
	AOC1-R	ACAGATGGACTACACAGGTGC	RT-qPCR for AOC1 gene
	OPR3-F	ATTATCACTCGGGCTAGCCG	RT-qPCR for OPR3 gene
	OPR3-R	AGGTTCCTTTATAAGCCATT	RT-qPCR for OPR3 gene
	JAR1-F	CACCATCCGTTTCGTCTGATC	RT-qPCR for JAR1 gene
	JAR1-R	GGTAACGTCACATCAGAAAT	RT-qPCR for JAR1 gene
	ORA59-F	CTCTGCTTCTACAATTTTTATG	RT-qPCR for ORA59 gene
	ORA59-R	CTACACATCTATACATGTTTCC	RT-qPCR for ORA59 gene
	MYC2-F	GATGAGGAGGTGACGGATACGGAA	RT-qPCR for MYC2 gene
	MYC2-R	CGCTTTACCAGCTAATCCCGCA	RT-qPCR for MYC2 gene
	PDF1.2-F	TGTTCTCTTTGCTGCTTTCGACGC	RT-qPCR for PDF1.2 gene
	PDF1.2-R	TGTGTGCTGGGAAGACATAGTTGC	RT-qPCR for PDF1.2 gene
	VSP2-F	AATACCACCCTTTGCGTCAC	RT-qPCR for VSP2 gene
	VSP2-R	ATGGTTTTCGAATCGACGAG	RT-qPCR for VSP2 gene
	PR3-F	GGGAGATTACCGGGTTATGG	RT-qPCR for PR3 gene
	PR3-R	CCTATACGATCGGCGACTCT	RT-qPCR for PR3 gene
	PR4-F	GCCATCTCATTGTTGACTACCAATTT	RT-qPCR for PR4 gene
	PR4-R	ATCAATGGCCGAAACAAGCA	RT-qPCR for PR4 gene
	UBQ5-F	GATGGATCTGGAAAGGTTCAG	Reference for RT-qPCR in A. thaliana
	UBQ5-R	ATCTACCGCTACAACAGATCAAG	Reference for RT-qPCR in A. thaliana
	18S-F	CGGCTACCACATCCAAGGAA	Reference for RT-qPCR in cotton
	18S-R	TGTCACTACCTCCCCGTGTCA	Reference for RT-qPCR in cotton
	EF-1α-F	TGAGTTCGAGGCTGGTATCT	Primers used for quantative PCR of Verticillium dahliae
	EF-1α-R	CACTTGGTGGTGTCCATCTT	Primers used for quantative PCR of Verticillium dahliae

## Sheet: Table S2
Name	Sequence
GbCNL130_mRNA	CAAATTGTCTGAATTCTTACATGCTTCAAGGATATTGTGCCAATTTCTTCAACTTTCTCTAATTGTGCAGATTCCATTTCCCTTTCTTTCTTTTTTGTTCCCTGACTTTCCATTTTGGCTTTGTTCATTTCTCTCTTCATCTTCTTTCTCATAATTCCACCATGTCTGTCATTGGAGAGGCTGCTCTTTCTGGGTTCCTGGACCTGTTGGTGGGCAAATCGCTCGACTCTGCACTCAAATTTGTTGCTAATCACAACCAACTCCACCAGCAGCTCAAGCAGTGGCAGTCCATATTGCCTGATATCCAAGCAGTGTTGGACGATGCAGAGGAGAAGCAGATCAAGAACATGGGTGTGAAGAAATGGTTGGAGGATCTCCAGGACTTGGCTTACGATGCGG…
GbCNL130_CDS	ATGTCTGTCATTGGAGAGGCTGCTCTTTCTGGGTTCCTGGACCTGTTGGTGGGCAAATCGCTCGACTCTGCACTCAAATTTGTTGCTAATCACAACCAACTCCACCAGCAGCTCAAGCAGTGGCAGTCCATATTGCCTGATATCCAAGCAGTGTTGGACGATGCAGAGGAGAAGCAGATCAAGAACATGGGTGTGAAGAAATGGTTGGAGGATCTCCAGGACTTGGCTTACGATGCGGATGACATCTTGGATGAGTTCGCTTATGAAGAGTTACGTCTCAAGCTCAAGAAATCGCAAGCTCAAGCCAGCACTAGCAAGGTACGGAAACTCATTCCTACCTGCTGTACCAGTAGTAATTTCACTCCCACTTCTTTCCTGTTTAAGAATTCCATGATTCCA…
GbCNL130_Pep	MSVIGEAALSGFLDLLVGKSLDSALKFVANHNQLHQQLKQWQSILPDIQAVLDDAEEKQIKNMGVKKWLEDLQDLAYDADDILDEFAYEELRLKLKKSQAQASTSKVRKLIPTCCTSSNFTPTSFLFKNSMIPKVKEITARLNSLTTRRSSLGLSEILSQAPTSKGKQPRLQPTSVPDGVVEYVGRHKEKTEMIEFLKGDNSNGVSVLSIVGMGGMGKTTLAQLVYNDATINQSFHHKAWVCVSDNFDAVNITRTILKSIDPDSRDENDLNLLQVKLKEKLSGKRFLLVLDDIWNENYDDWTILRSPFGTGTHIIVTTRLQIVSSIVDPLKAFHLDKLSDDDCLSIFTQHALKARNFDRDLQFKEIGEKIVRRCSGLPLAAKAIGSLLRTVKDCAGWER…

## Sheet: Table S3
Gene clusters	Gene ID	Location	Gene Symbol	MW(Da)	PI	Length(aa)
	Gbar_A01G005340.1	Gbar_A01:7583258..7616770	GbCNL001	105448	7.54	916
	Gbar_A01G006330.1	Gbar_A01:9873370..9876057	GbCNL002	97509.4	8.59	848
	Gbar_A02G000730.1	Gbar_A02:513092..520959	GbCNL003	152640	7.57	1350
	Gbar_A02G000740.1	Gbar_A02:525085..537962	GbCNL004	129558	6.14	1142
	Gbar_A02G017990.1	Gbar_A02:99360440..99365196	GbCNL005	105437	8.44	909
	Gbar_A03G001650.1	Gbar_A03:1986620..1991841	GbCNL006	121950	6.47	1076
GC1	Gbar_A03G001980.1	Gbar_A03:2354729..2367206	GbCNL007	95265.2	7.05	829
	Gbar_A03G001990.1	Gbar_A03:2373701..2383285	GbCNL008	97720.1	6.36	851
	Gbar_A03G002000.1	Gbar_A03:2388622..2395867	GbCNL009	100035	8.06	868
	Gbar_A03G002120.1	Gbar_A03:2578673..2604140	GbCNL010	97034.1	6.72	843
	Gbar_A03G012910.1	Gbar_A03:70111578..70115482	GbCNL011	133081	6.29	1170
GC2	Gbar_A04G000250.1	Gbar_A04:348509..351972	GbCNL012	120414	6.94	1054
	Gbar_A04G000260.1	Gbar_A04:369970..373488	GbCNL013	134341	6.28	1172
	Gbar_A04G000280.1	Gbar_A04:432868..439542	GbCNL014	130646	6.23	1139
	Gbar_A04G000750.1	Gbar_A04:1161402..1163888	GbCNL015	96578.2	8.4	828
	Gbar_A04G001320.1	Gbar_A04:1964969..1969209	GbCNL016	154610	5.79	1365
	Gbar_A04G001440.1	Gbar_A04:2561274..2581126	GbCNL017	158567	6.26	1406
	Gbar_A04G001450.1	Gbar_A04:2586020..2590266	GbCNL018	151853	6.16	1339
	Gbar_A04G001840.1	Gbar_A04:3646282..3650026	GbCNL019	96896.8	6.26	832
	Gbar_A04G003750.1	Gbar_A04:9244304..9249114	GbCNL020	160787	6.15	1415
	Gbar_A04G003950.1	Gbar_A04:9674559..9698323	GbCNL021	165895	5.86	1465
	Gbar_A04G004390.1	Gbar_A04:11559792..11574079	GbCNL022	158696	6.14	1402
	Gbar_A05G000710.1	Gbar_A05:695472..698057	GbCNL023	98836.3	9.24	861
	Gbar_A05G000720.1	Gbar_A05:699604..707234	GbCNL024	97921.9	9.21	842
	Gbar_A05G013130.1	Gbar_A05:12119121..12123143	GbCNL025	108035	8.54	950
	Gbar_A05G021330.1	Gbar_A05:20519045..20523303	GbCNL026	134150	6.61	1175
	Gbar_A05G021340.1	Gbar_A05:20524198..20528772	GbCNL027	138812	7.23	1230
	Gbar_A05G027860.1	Gbar_A05:31038362..31042474	GbCNL028	154110	7.82	1360
GC3	Gbar_A05G029150.1	Gbar_A05:35799417..35803199	GbCNL029	143595	7.75	1260
	Gbar_A05G029270.1	Gbar_A05:35932902..35940062	GbCNL030	129840	6.49	1145
	Gbar_A05G029280.1	Gbar_A05:36171622..36175545	GbCNL031	142925	6.07	1258
	Gbar_A05G029320.1	Gbar_A05:36300437..36304679	GbCNL032	143420	6.18	1264
	Gbar_A05G029330.1	Gbar_A05:36337390..36341262	GbCNL033	146015	6.57	1290
	Gbar_A05G029610.1	Gbar_A05:37008413..37019250	GbCNL034	130597	6.16	1148
	Gbar_A05G040030.1	Gbar_A05:99706023..99734247	GbCNL035	148636	7.22	1313
	Gbar_A06G001090.1	Gbar_A06:1033387..1037756	GbCNL036	115430	6.11	1029
	Gbar_A06G002730.1	Gbar_A06:3140421..3144438	GbCNL037	130878	5.95	1158
	Gbar_A06G018630.1	Gbar_A06:110453274..110457650	GbCNL038	166296	7.8	1458
	Gbar_A06G019180.1	Gbar_A06:111384663..111389901	GbCNL039	123818	6.26	1092
	Gbar_A08G006070.2	Gbar_A08:8133711..8143167	GbCNL040	158866	6.28	1400
	Gbar_A08G015640.1	Gbar_A08:99621156..99626699	GbCNL041	151223	6.53	1321
	Gbar_A08G015660.1	Gbar_A08:99847631..99853486	GbCNL042	158566	6.02	1385
	Gbar_A09G004100.1	Gbar_A09:15030403..15032803	GbCNL043	89026.4	5.95	771
	Gbar_A10G006680.1	Gbar_A10:7292665..7299070	GbCNL044	110982	6.35	977
	Gbar_A10G008540.1	Gbar_A10:107331147..107342102	GbCNL045	113910	5.8	998
	Gbar_A10G024120.1	Gbar_A10:107401687..107404444	GbCNL046	102482	9.21	884
	Gbar_A11G004050.1	Gbar_A11:3430845..3437309	GbCNL047	103730	9.04	899
	Gbar_A11G016400.1	Gbar_A11:19727363..19732388	GbCNL048	106958	8.64	926
	Gbar_A11G017240.1	Gbar_A11:21565867..21570383	GbCNL049	134631	6.39	1179
	Gbar_A11G030730.1	Gbar_A11:105406468..105411754	GbCNL050	106836	8.55	925
	Gbar_A11G030780.1	Gbar_A11:105527803..105537928	GbCNL051	106520	8.37	922
GC4	Gbar_A11G031240.1	Gbar_A11:106849279..106859033	GbCNL052	111037	8.44	956
	Gbar_A11G031280.1	Gbar_A11:106935210..106950173	GbCNL053	110503	7.24	951
	Gbar_A11G031290.1	Gbar_A11:106967210..106974966	GbCNL054	105399	6.37	911
	Gbar_A11G031310.1	Gbar_A11:107027209..107034935	GbCNL055	111841	8.74	965
	Gbar_A11G033220.1	Gbar_A11:110625233..110629387	GbCNL056	157239	5.8	1384
	Gbar_A11G033240.1	Gbar_A11:110651770..110657098	GbCNL057	160744	6.18	1414
GC5	Gbar_A11G033450.1	Gbar_A11:110947667..110956615	GbCNL058	159739	6.02	1410
	Gbar_A11G033480.1	Gbar_A11:111168940..111178996	GbCNL059	160072	6.78	1412
	Gbar_A11G033490.1	Gbar_A11:111180713..111185332	GbCNL060	165099	6.17	1452
	Gbar_A12G006390.1	Gbar_A12:14483868..14487558	GbCNL061	96139.9	6.32	847
	Gbar_A12G010870.1	Gbar_A12:72191742..72196607	GbCNL062	157757	7.18	1392
	Gbar_A12G018960.1	Gbar_A12:91244361..91248580	GbCNL063	126596	6.28	1120
	Gbar_A12G021860.1	Gbar_A12:95401535..95404341	GbCNL064	104822	6.36	918
	Gbar_A13G021460.1	Gbar_A13:105104230..105107530	GbCNL065	98801.6	6.31	854
	Gbar_A13G021470.1	Gbar_A13:105109353..105112430	GbCNL066	98561.5	6.29	853
	Gbar_D01G005520.1	Gbar_D01:6983311..7005613	GbCNL067	104059	6.35	910
	Gbar_D01G005530.1	Gbar_D01:7007989..7016923	GbCNL068	111064	7.17	968
	Gbar_D01G006650.1	Gbar_D01:9015740..9020310	GbCNL069	101666	8.68	881
GC6	Gbar_D02G000890.1	Gbar_D02:642044..648690	GbCNL070	141282	6.27	1251
	Gbar_D02G000900.1	Gbar_D02:654436..659902	GbCNL071	138555	7.44	1216
	Gbar_D02G000920.1	Gbar_D02:671311..682381	GbCNL072	171673	6.45	1524
	Gbar_D02G000950.1	Gbar_D02:708869..714953	GbCNL073	139718	6.29	1243
	Gbar_D02G014880.1	Gbar_D02:47068031..47071658	GbCNL074	127785	6.74	1122
	Gbar_D03G001230.1	Gbar_D03:816756..821283	GbCNL075	111781	8.7	963
	Gbar_D03G005280.1	Gbar_D03:8699684..8707013	GbCNL076	102839	7.9	900
	Gbar_D03G015080.1	Gbar_D03:46957141..46960059	GbCNL077	98171.5	7.06	861
GC7	Gbar_D03G016320.1	Gbar_D03:48525548..48529713	GbCNL078	86548.6	6.2	754
	Gbar_D03G016450.1	Gbar_D03:48704685..48707221	GbCNL079	95161.1	6.1	825
	Gbar_D03G016460.1	Gbar_D03:48714681..48726867	GbCNL080	97269.2	5.75	849
	Gbar_D03G016470.1	Gbar_D03:48732666..48748719	GbCNL081	87524.9	6.46	759
	Gbar_D03G016810.1	Gbar_D03:49129288..49148849	GbCNL082	141981	7.12	1257
	Gbar_D03G016820.1	Gbar_D03:49163710..49174398	GbCNL083	161820	6.29	1445
	Gbar_D05G000710.1	Gbar_D05:673277..676309	GbCNL084	100514	9.31	861
	Gbar_D05G013540.1	Gbar_D05:11475142..11478980	GbCNL085	108267	8.39	950
	Gbar_D05G022000.1	Gbar_D05:19236003..19239923	GbCNL086	141056	6.67	1250
	Gbar_D05G028730.1	Gbar_D05:28064083..28068580	GbCNL087	161399	6.79	1418
	Gbar_D05G030020.1	Gbar_D05:31190586..31195677	GbCNL088	143389	8.03	1260
	Gbar_D05G030120.1	Gbar_D05:31348140..31351925	GbCNL089	138015	6.48	1222
GC8	Gbar_D05G030390.1	Gbar_D05:31810930..31815920	GbCNL090	137502	6.96	1213
	Gbar_D05G030410.1	Gbar_D05:31952506..31975917	GbCNL091	157198	5.99	1390
	Gbar_D05G030420.1	Gbar_D05:32022015..32025806	GbCNL092	133395	5.48	1182
	Gbar_D05G035170.1	Gbar_D05:53846973..53851458	GbCNL093	160702	6.11	1415
	Gbar_D05G038300.1	Gbar_D05:61644593..61649470	GbCNL094	156385	6.03	1378
	Gbar_D05G038330.1	Gbar_D05:61713706..61717934	GbCNL095	156911	5.73	1384
GC9	Gbar_D06G001170.1	Gbar_D06:1038588..1041917	GbCNL096	125010	7.11	1109
	Gbar_D06G001190.1	Gbar_D06:1046343..1050660	GbCNL097	125906	7.94	1120
	Gbar_D06G001200.1	Gbar_D06:1054361..1088401	GbCNL098	127508	6.27	1130
	Gbar_D06G002930.1	Gbar_D06:2997165..3001202	GbCNL099	133172	6.58	1180
	Gbar_D06G002940.1	Gbar_D06:3001587..3005716	GbCNL100	131155	6.32	1156
	Gbar_D06G019350.1	Gbar_D06:58117623..58123227	GbCNL101	166283	8.19	1458
	Gbar_D08G006300.1	Gbar_D08:7387241..7393904	GbCNL102	116533	7.86	1025
	Gbar_D08G010080.1	Gbar_D08:23070876..23084881	GbCNL103	137795	7.29	1216
GC10	Gbar_D08G016350.1	Gbar_D08:49934241..49939546	GbCNL104	160241	5.98	1408
	Gbar_D08G016360.1	Gbar_D08:50027769..50034992	GbCNL105	146906	6.47	1281
	Gbar_D08G016380.1	Gbar_D08:50097052..50104521	GbCNL106	158587	5.94	1386
	Gbar_D08G016390.1	Gbar_D08:50137011..50141241	GbCNL107	150177	8.29	1334
	Gbar_D10G006590.1	Gbar_D10:6348903..6352811	GbCNL108	109813	7.9	971
	Gbar_D10G007270.1	Gbar_D10:7430444..7435729	GbCNL109	114452	5.74	1003
	Gbar_D10G020610.1	Gbar_D10:55062549..55068257	GbCNL110	160621	5.82	1412
	Gbar_D10G020620.1	Gbar_D10:55151911..55156854	GbCNL111	142502	6.11	1244
	Gbar_D10G024480.1	Gbar_D10:62041354..62044179	GbCNL112	108774	8.48	941
	Gbar_D10G025070.1	Gbar_D10:62839048..62841810	GbCNL113	106925	9.25	920
	Gbar_D11G004370.1	Gbar_D11:3442673..3447114	GbCNL114	100506	9.24	874
	Gbar_D11G017190.1	Gbar_D11:17035942..17042667	GbCNL115	106959	8.42	926
	Gbar_D11G017460.1	Gbar_D11:17372818..17376500	GbCNL116	122194	6.2	1084
	Gbar_D11G017980.1	Gbar_D11:18489206..18493275	GbCNL117	132354	6.47	1160
	Gbar_D11G026910.1	Gbar_D11:54138646..54142212	GbCNL118	92887.3	8.08	813
GC11	Gbar_D11G031340.1	Gbar_D11:61928855..61937095	GbCNL119	111690	7.98	968
	Gbar_D11G031350.1	Gbar_D11:61979862..61984814	GbCNL120	110527	7.24	958
	Gbar_D11G031360.1	Gbar_D11:62006169..62013170	GbCNL121	108236	7.66	944
	Gbar_D11G031370.1	Gbar_D11:62022531..62026240	GbCNL122	109939	6.3	959
	Gbar_D11G031390.1	Gbar_D11:62138131..62143440	GbCNL123	110096	7.66	955
	Gbar_D11G031780.1	Gbar_D11:62960743..62964972	GbCNL124	159881	6.14	1409
	Gbar_D11G031930.1	Gbar_D11:63100432..63108107	GbCNL125	105610	6.04	913
	Gbar_D11G032000.1	Gbar_D11:63260663..63271453	GbCNL126	110054	6.76	952
GC12	Gbar_D11G034250.1	Gbar_D11:67136263..67143503	GbCNL127	156497	5.86	1375
	Gbar_D11G034260.1	Gbar_D11:67175834..67181288	GbCNL128	160638	6.09	1412
	Gbar_D11G034480.1	Gbar_D11:67484881..67489396	GbCNL129	169956	6.51	1491
	Gbar_D11G034490.1	Gbar_D11:67518264..67523426	GbCNL130	161383	6.35	1414
	Gbar_D11G034510.1	Gbar_D11:67567415..67573454	GbCNL131	161133	6.17	1414
	Gbar_D11G034530.1	Gbar_D11:67628812..67633038	GbCNL132	159755	6.03	1408
	Gbar_D11G034850.1	Gbar_D11:68007904..68011541	GbCNL133	126827	6.47	1109
	Gbar_D11G034880.1	Gbar_D11:68087394..68090609	GbCNL134	120370	6.21	1052
	Gbar_D12G006460.1	Gbar_D12:10763635..10766963	GbCNL135	95970.8	6.3	848
	Gbar_D12G010970.1	Gbar_D12:35770488..35775752	GbCNL136	157736	7.03	1393
	Gbar_D12G019160.1	Gbar_D12:49614826..49620232	GbCNL137	126719	5.98	1121
	Gbar_D12G021800.1	Gbar_D12:52449485..52452289	GbCNL138	106468	6.23	934
	Gbar_D13G010880.1	Gbar_D13:29753037..29755481	GbCNL139	84536.4	6.71	728
	Gbar_D13G021840.1	Gbar_D13:56232961..56249443	GbCNL140	102730	8.11	886
	Gbar_D13G021850.1	Gbar_D13:56253755..56256781	GbCNL141	98731.9	6.82	858

## Sheet: Table S4
Gene Symbol	R (log2 values)			S (log2 values)
	6h	24h	72h	6h	24h	72h
GbCNL001	0.0966824	0.313314	0.295158	-1.56197	-0.0888798	-0.262848
GbCNL002	0.391229	0.703977	1.09177	-0.248055	-0.547717	-1.0791
GbCNL003	-0.9654			-1.12765		-0.365209
GbCNL004	-0.56782	-1.36521		-0.469363	0.143854	-0.474791
GbCNL005	-0.923866	-0.474791	-1.83168			-0.068313
GbCNL006
GbCNL007	0.966118	1.19039	0.836194	0.155532	0.103997	0.260444
GbCNL008	0.664229	0.432194	0.824968	0.927652	0.747717	0.365209
GbCNL009	0.231	0.335745	0.647548	0.469363	0.821439	0.774791
GbCNL010	-2.24806	-0.747717	-1.0791
GbCNL011	-1.12765	-0.747717	-1.36521	0.594337	0.370652	0.0888798
GbCNL012				-1.57369		-1.61865
GbCNL013	-0.469363		-0.474791	-1.58354		-1.3865
GbCNL014	-0.469363	-0.314385	-0.474791	-1.58354	-1.42007	-1.3865
GbCNL015				-0.109668	-0.313314	-0.295158
GbCNL016	0.365209	0.650516	1.1474	-0.391229	-0.703977	-1.09177
GbCNL017	-0.474791	-2.30414	-3.09493	-0.400278	-0.262629	-0.664229
GbCNL018	1.10711	1.30414	0.776035
GbCNL019	-0.822815	-1.30414	-0.902684	-0.015317	-0.347548	-0.11183
GbCNL020	-0.619203	-0.911183	-2.11439	-0.711064	-0.931331	-0.84211
GbCNL021
GbCNL022	-0.829935	-0.339203	-0.650516	-0.500312	-0.262629	0.0743584
GbCNL023	-2.11031	-1.29039	-0.747717	1.17392	1.29516	0.649162
GbCNL024	-2.11031	-0.649162	-0.747717	1.17392	1.09177	1.64916
GbCNL025	-0.995904	-0.649162	-0.443854	1.36516	0.599678	1.00626
GbCNL026		-0.706259			1.05266
GbCNL027	-2.26724	-1.30785	-0.650516	-0.384612	-0.513219	-1.13929
GbCNL028	-4.2484	-2.20199	-2.30414	-1.98719	-1.13574	-0.841638
GbCNL029	0.3324	0.575069	0.920907	-0.11608	-0.692372	-0.829935
GbCNL030		0.3801		0.2235
GbCNL031	-0.2192			-0.3101	-0.57801
GbCNL032	-0.9781	-0.7825	-0.5563	-0.6784	-0.8751	-1.0021
GbCNL033
GbCNL034	-0.378683	-0.489169	-0.578771	-1.98333	-1.22091	-0.651615
GbCNL035	-2.24876	-1.67921	-1.6812	-0.523914	-0.771228	-1.34195
GbCNL036	1.35542	0.696682	0.313314	0.595158	0.578771	1.33869
GbCNL037	0.1474	0.391229	0.703977	1.09177	1.6812	0.95707
GbCNL038	0.194929	0.400278	0.626263	0.664229	0.726037	0.989169
GbCNL039		-0.323442			-0.441929	-0.519039
GbCNL040	-1.39215	-0.795158	-0.599678	-0.447439	-0.923866	-1.54397
GbCNL041	1.08947	0.664229	0.432194	1.24968	0.970908	1.40028
GbCNL042	0.501422	0.231	0.357445	0.247548	0.558981	0.885234
GbCNL043	-0.47574	-0.667016	-0.492372	-0.468401	-0.631016	-0.809075
GbCNL044	-0.323442	-0.447439	-0.323442	-0.945072	-0.895158	-0.712281
GbCNL045	0.209075	0.0901161	0.209075			-0.575069
GbCNL046	0.0122813	0.249683	0.0122813		-1.56402	-2.11064
GbCNL047	-3.12942	-2.4854	-2.57877	-0.834532	-0.785404	-0.802183
GbCNL048	1.05209	0.461212	0.681204	0.569501	0.643116	0.759552
GbCNL049	-1.37154	-0.809599	-0.603655	-0.3076	-0.519203	-0.712242
GbCNL050	1.61436	0.9324	0.441929	0.898987	0.903889	0.457861
GbCNL051						2.1608
GbCNL052	0.429913	0.378683	0.3324	-0.0969347	-1.04998	-1.44551
GbCNL053	-1.53553		-1.2331	-0.959717		-1.15358
GbCNL054
GbCNL055	-0.564589		-0.408501	-0.458458		-0.97739
GbCNL056	0.485314	0.1608	0.274911	-0.339887	-0.365162	-0.983333
GbCNL057	1.45621	2.67521	3.97091	1.251	1.3287	2.4854
GbCNL058	0.67821	0.917211	0.558981	1.00958	1.59968	2.04779
GbCNL059	-1.40791	-1.35707	-1.63102	-1.11841	-1.05266	-0.956055
GbCNL060	-0.457529	-0.489169	-0.53637	-0.962349	-1.43219	-2.18486
GbCNL061	-0.399159	-0.604135	-0.605825	-0.382307	-0.574451	-0.515878
GbCNL062	-0.710546	-1.30414	-1.44502	-0.777892	-0.492372	-0.3324
GbCNL063	1.57778	1.91439	2.60876	1.28138	1.32344	2.02749
GbCNL064	0.540257	0.757213	0.378683	0.777769	0.209075	0.378683
GbCNL065	-0.485314	-0.775721	-0.578619	-0.31771	-1.57877	-0.495203
GbCNL066	0.412522	0.599678	0.692031	0.577777	0.681204	0.485314
GbCNL067	-0.294032	-0.140106	-0.190389	-0.540257	-0.126037	-0.412522
GbCNL068	-0.445016	-0.52657	-0.24097	-0.429913	-0.441929	-0.46594
GbCNL069	-0.683574	-0.357445	-0.541428	-0.485314	-1.12765	-0.294032
GbCNL070	-0.274617	-0.262629	-0.32193	-0.638073	-1.44502	-2.37173
GbCNL071	-1.05485	-0.599678	-0.683574	-0.212057	-0.268357	-0.63807
GbCNL072	0.416012	0.700613	0.525395	-0.365877	-0.525395	-0.499825
GbCNL073	0.247597	0.839679	1.05485	0.596607	1.05485	1.40875
GbCNL074	-1.12765	-1.46121	-1.36521	-0.594337	-1.2416	-1.8888
GbCNL075	0.923866	1.2096	1.83168	0.448778	1.2476	1.96831
GbCNL076	1.55146	1.3324	1.23401	1.23914	1.36762	1.56725
GbCNL077	4.8773	3.05429	2.53399	3.4885	1.83168	1.44878
GbCNL078	0.0274911	0.333451	0.809599	-0.693471	-0.75485	-1.10776
GbCNL079	-0.541428	-0.52657	-0.274911	0.948888	1.2416	0.809599
GbCNL080	-0.201988	-0.357445	-0.541428	0.248759	0.227006	0.274911
GbCNL081
GbCNL082	-0.461212		-0.201988			-0.541428
GbCNL083	0.107756	0.232116	0.461212	2.87452	1.20289	1.20199
GbCNL084	0.809599	0.778623	0.775578	-1.48202	-1.63311	-1.46121
GbCNL085	0.874027	1.102	0.809599	-0.365877	-0.408747	-0.107756
GbCNL086	-0.74911	-1.12108	-1.2416	-0.596607	-0.280883	-0.809599
GbCNL087	-4.60707	-3.267	-2.00889	-1.67294	-1.2179	-1.66782
GbCNL088	0.1474	0.441929	0.703977	1.09177	0.965724	0.35707
GbCNL089	-0.76987		-0.184699	-0.618893		-0.200176
GbCNL090	1.06863		1.3501	0.422821		0.203951
GbCNL091	0.207416		0.304785	-0.57955		-0.276587
GbCNL092	1.06863		1.3501	0.422821		0.203951
GbCNL093	-1.29568	-0.87567	-1.09144	-1.19988	-0.888832	-0.970436
GbCNL094		-0.477463	-0.732913	-0.94762	-1.04998	-0.839426
GbCNL095	-1.75904	-3.02645	-2.36722	-1.94762	-2.36516	-3.21206
GbCNL096	0.63807	0.681204	0.622331	0.495158	0.119535	0.286918
GbCNL097	0.97445	0.986917	0.313314	1.29516	0.882466	0.286918
GbCNL098	0.339887	0.829632	1.31331	1.29516	0.84211	0.602869
GbCNL099	-0.94762	-0.986917	-1.30414	-0.461212	-0.643116	-0.824052
GbCNL100	-0.94762	-1.46268	-1.2276	-0.107756	-0.192031	-0.24136
GbCNL101	0.492887	0.78932	0.262629	0.664229	0.809599	0.489169
GbCNL102	1.39215	0.9752	0.599678	0.447439	-0.0274911	0.0966824
GbCNL103	0.0835612	0.441929	-0.140106	1.32183	-0.541428	0.576945
GbCNL104	1.33461	1.2098	1.05266	0.901161	0.201988	0.391229
GbCNL105	0.501422	1.5671	1.35745	0.247548	0.461212	0.323442
GbCNL106	-0.501422	-0.274705	-0.357445	-0.247548	-0.107756	-0.323442
GbCNL107	-0.442109	-0.408501	-1.23212	-1.98454	-0.809599	-1.61404
GbCNL108	-0.778291	-1.12378	-0.22067	-0.945072	-0.74911	-1.22813
GbCNL109	2.71762	1.90027	1.502	0.348016	0.74911	1.22214
GbCNL110	-0.868506	-0.899477	-1.12108	-0.0327345	-0.94762	-1.13311
GbCNL111				3.7975	1.94762	2.621
GbCNL112	0.249521	0.418034	0.46268	0.293752	0.15519	0.694671
GbCNL113	0.107756	0.640194	0.94762	0.94762	0.846997	0.739887
GbCNL114	-0.809599	-0.904843	-1.15519	-0.75519	-1.33951	-0.607066
GbCNL115	-0.905209	-0.605825	-0.681204	-0.569501	-0.930457	-0.750026
GbCNL116	-1.75511	-1.22305	-0.986917	-1.37822	-1.97436	-0.725378
GbCNL117	-0.371473	-0.84211	-0.829632	-0.374614	-0.211276	-0.436503
GbCNL118	-0.46268	-1.2179	-0.63807	-0.607066	-0.314178	-0.436503
GbCNL119	1.61436	0.743584	0.441929	0.898987	0.68643	0.457861
GbCNL120		0.300894			0.222999	0.100264
GbCNL121	2.42763	2.30785	2.7804	1.24384	1.44733	1.66453
GbCNL122	1.61436	1.80199	2.44193	0.898987	1.09027	1.45786
GbCNL123	0.974357	0.575069	0.442286	0.538701	0.600026	0.771092
GbCNL124	0.211276	0.481069	0.369991	-0.271578	-0.454033	-0.777436
GbCNL125	0.564589	0.302183	0.408501	0.458458	0.372463	0.97739
GbCNL126	-1.53553		-1.2331	-0.959717		-1.15358
GbCNL127	1.87567	2.50031	3.01672	0.45342	1.32666	3.2348
GbCNL128	0.952949	0.772111	1.28995	0.327669	0.475494	1.53384
GbCNL129	1.47746	1.34413	1.88184	0.606092	0.431038	0.254512
GbCNL130	2.56658	3.06931	4.01803	0.244694	0.357217	0.498883
GbCNL131	2.6941	2.19203	2.64021	0.878803	0.997509	1.0757
GbCNL132	1.61502	1.89039	2.33969	0.569093	0.74324	0.975085
GbCNL133
GbCNL134	0.435352	0.24097	0.640194	0.33725	0.44231	0.434709
GbCNL135	-0.399159	-0.201988	-0.605825	-0.382307	-0.930457	-0.515878
GbCNL136	-0.23259		0.133791	-0.356014		-0.0241224
GbCNL137	-1.07258	-2.22701	-3.60876	-0.281383	-0.974357	-1.15347
GbCNL138	-0.492373	-0.839679	-0.97445	-0.864299	-0.211276	-0.375003
GbCNL139	0.0372463			-0.222999	-0.314178	-0.339887
GbCNL140	-0.358128	-0.809599	-0.344703	-0.545746	-0.864299	-0.36803
GbCNL141	-0.440123	-0.622662	-0.265111	-0.419733	-0.664733	-0.283052

## Sheet: Table S5
Gene Symbol	R (log2 values)							S (log2 values)
	2h	6h	12h	24h	48h	72h	120h	2h	6h	12h	24h	48h	72h	120h
GbCNL119	0.495	0.296	0.735	0.649	1.375	0.642	0.598	0.181995	0.255834	0.811431	0.346956	1.11216	0.103682	-0.20709
GbCNL120	2.108	5.173	5.536	4.063	4.555	2.862	4.18	2.51925	5.72607	6.29551	3.23726	3.73964	2.93619	5.30595
GbCNL121	2.035	3.12	4.419	4.642	5.238	3.311	2.169	1.78355	2.38376	2.22064	3.40077	2.28092	2.13761	1.55961
GbCNL122	2.165	2.23	2.733	1.348	1.12	3.094	1.577	1.45375	3.31816	2.42212	2.11065	1.57192	1.66112	0.74997
GbCNL123	0.284	1.215	1.687	2.247	2.766	1.662	1.535	0.448921	0.15921	1.03947	1.54236	-0.239313	0.346342	0.09945
GbCNL124	0.161	0.171	0.406	-0.411	-0.797	-0.938	-0.333	0.632019	0.41175	0.089667	-0.073778	-0.692121	-2.16188	-1.89189
GbCNL125	-0.407	-0.145	-0.439	-0.847	-1.241	0.314	0.185	0.732392	1.43728	1.05276	0.607173	-0.358473	-0.785336	-0.68562
GbCNL126	-0.318	-0.722	-1.188	-2.117	-1.583	-0.506	-0.641	-0.780924	-0.245952	-0.153873	-1.62512	-1.31776	-0.345239	-0.17082
GbCNL127	1.199	2.375	3.081	2.074	5.697	3.96	2.617	1.74605	2.10377	2.60034	2.41872	2.09126	3.88146	2.7261
GbCNL128	0.708	1.224	0.139	0.627	0.32	0.313	0.146	1.39529	1.47901	2.37341	2.67595	1.31473	1.71737	1.18872
GbCNL129	0.664	1.309	2.951	3.609	2.361	1.712	2.586	0.488629	0.842166	1.54205	1.99998	1.72087	1.50008	0.83538
GbCNL130	1.583	2.916	3.349	4.426	6.106	5.519	3.33	0.624298	0.700524	0.297783	-0.271184	-0.986049	0.68386	0.46215
GbCNL131	1.265	2.347	3.144	4.684	3.324	2.557	1.016	1.09197	1.37579	1.48117	0.910261	0.709995	0.701508	2.02644
GbCNL132	2.443	2.467	2.393	3.006	3.733	2.36	1.714	0.254793	0.696132	0.998514	0.993012	1.38921	2.00856	0.89973
GbCNL133	0.366	0.562	0.771	0.882	1.431	0.963	1.662	0.276	0.674	1.123	1.776	2.112	1.667	0.968
GbCNL134	0.166	0.638	0.269	0.272	0.993	0.62	0.195	0.201849	0.144936	0.467154	0.134595	0.462738	-0.355166	-1.00854
